# Supplementary material for: Electromyographic activity of equine abdominal muscles during single and double riding in hippotherapy
Source: PeerJ. 2026 May 22;14:e21317. doi: 10.7717/peerj.21317 (PMC13200663; doi:10.7717/peerj.21317)
Supplement: Supplemental Information 7 [file peerj-14-21317-s007.xlsx]

## Sheet: DAY 1
Horse
	1-EOA-LEFT			2-EOA-RIGHT			3-RA LEFT			4- RA RIGHT
	WR	R1	R2	WR	R1	R2	WR	R1	R2	WR	R1	R2		WR	R1	Without rider
1	11.7	11.3	12.7	9.9	9.9	11.8	6.8	4.8	8.5	7.1	6.9	10.3		R1		Single rider
2	9.6	9	12.8	7.2	9.5	10.5	10	13.2	16.5	10.6	15.6	18.8		R2		Double riding
3	9.4	8.8	9.6	7.7	7.3	7.8	3.8	4.1	5.5	6.4	6.7	8

## Sheet: DAY 2
Horse
	1-EOA-LEFT			2-EOA-RIGHT			3-RA LEFT			4- RA RIGHT
	WR	R1	R2	WR	R1	R2	WR	R1	R2	WR	R1	R2
4	6.7	9.6	8.9	6.5	9	6.3	5.2	8.2	9.2	5.1	7.7	7.8
5	12.7	11.8	14.2	11.3	10	15.5	6.5	3.4	4.7	7	6.1	12
6	9.6	12.1	15.2	7.9	15.5	17.8	3.6	4.4	5.7	4.5	5.3	8.8

## Sheet: DAY 3
Horse
	1-EOA-LEFT			2-EOA-RIGHT			3-RA LEFT			4- RA RIGHT
	WR	R1	R2	WR	R1	R2	WR	R1	R2	WR	R1	R2
7	9.8	10.4	10.5	6.9	7.7	7.2	5.2	8.4	9.6	6.5	9.5	11.8
8	15.4	16.2	19.4	16.8	18.9	24.4	6.6	6.6	7.4	6.7	6.6	7
9	8.4	11.5	11.9	7.7	9.9	11.4	3.6	6.8	7.9	5.8	7.5	9.4

## Sheet: MUSCLES
SIDE	HORSES	WR		R1		R2
TREATMENT	BLOCK	WR-EOA	WR-RA	R1-EOA	R1-RA	R2-EOA	R2-RA
RIGHT	1	9.9	7.1	9.9	6.9	11.8	10.3
LEFT	1	11.7	4.8	11.3	4.8	12.7	8.5
RIGHT	2	7.2	10.6	9.5	15.6	10.5	18.8
LEFT	2	9.6	10	9	13.2	12.8	16.5
RIGHT	3	7.7	6.4	7.3	6.7	7.8	8
LEFT	3	9.4	3.8	8.8	4.1	9.6	5.5
RIGHT	4	6.5	5.1	9	7.7	6.3	7.8
LEFT	4	6.7	5.2	9.6	8.2	8.9	9.2
RIGHT	5	11.3	7	10	6.1	15.5	12
LEFT	5	12.7	6.5	11.8	3.4	14.2	4.7
RIGHT	6	7.9	4.5	15.5	5.3	17.8	8.8
LEFT	6	9.6	3.6	12.1	4.4	15.2	5.7
RIGHT	7	6.9	6.5	7.7	9.5	7.2	11.8
LEFT	7	9.8	5.2	10.4	8.4	10.5	9.6
RIGHT	8	16.8	6.7	18.9	6.6	24.4	7
LEFT	8	15.4	6.6	16.2	6.6	19.4	7.4
RIGHT	9	7.7	5.8	9.9	7.5	11.4	9.4
LEFT	9	8.4	3.6	11.5	6.8	11.9	7.9

## Sheet: R
TREATMENT	HORSES	ORDER	SQUARE	1-EOA-LEFT	2-EOA-RIGHT	3-RA-LEFT	4-RA-RIGHT
WR	1	1	1	11.7	9.9	6.8	7.1
R1	1	2	1	11.3	9.9	4.8	6.9
R2	1	3	1	12.7	11.8	8.5	10.3
WR	2	3	1	9.6	7.2	10	10.6
R1	2	1	1	9	9.5	13.2	15.6
R2	2	2	1	12.8	10.5	16.5	18.8
WR	3	2	1	9.4	7.7	3.8	6.4
R1	3	3	1	8.8	7.3	4.1	6.7
R2	3	1	1	9.6	7.8	5.5	8
WR	4	3	2	6.7	6.5	5.2	5.1
R1	4	1	2	9.6	9	8.2	7.7
R2	4	2	2	8.9	6.3	9.2	7.8
WR	5	2	2	12.7	11.3	6.5	7
R1	5	3	2	11.8	10	3.4	6.1
R2	5	1	2	14.2	15.5	4.7	12
WR	6	1	2	9.6	7.9	3.6	4.5
R1	6	2	2	12.1	15.5	4.4	5.3
R2	6	3	2	15.2	17.8	5.7	8.8
WR	7	2	3	9.8	6.9	5.2	6.5
R1	7	3	3	10.4	7.7	8.4	9.5
R2	7	1	3	10.5	7.2	9.6	11.8
WR	8	1	3	15.4	16.8	6.6	6.7
R1	8	2	3	16.2	18.9	6.6	6.6
R2	8	3	3	19.4	24.4	7.4	7
WR	9	3	3	8.4	7.7	3.6	6.8
R1	9	1	3	11.5	9.9	6.8	7.5
R2	9	2	3	11.9	11.4	7.9	9.4

## Sheet: ALL
	HORSES	1-EOA LEFT			2-EOA RIGHT			3-RA-LEFT			4- RA-RIGHT
		WR	1R	2R	WR	R1	R2	WR	R1	R2	WR	R1	R2
D1	1	11.7	11.3	12.7	9.9	9.9	11.8	6.8	4.8	8.5	7.1	6.9	10.3
	2	9.6	9	12.8	7.2	9.5	10.5	10	13.2	16.5	10.6	15.6	18.8
	3	9.4	8.8	9.6	7.7	7.3	7.8	3.8	4.1	5.5	6.4	6.7	8
D2	4	6.7	9.6	8.9	6.5	9	6.3	5.2	8.2	9.2	5.1	7.7	7.8
	5	12.7	11.8	14.2	11.3	10	15.5	6.5	3.4	4.7	7	6.1	12
	6	9.6	12.1	15.2	7.9	15.5	17.8	3.6	4.4	5.7	4.5	5.3	8.8
D3	7	9.8	10.4	10.5	6.9	7.7	7.2	5.2	8.4	9.6	6.5	9.5	11.8
	8	15.4	16.2	19.4	16.8	18.9	24.4	6.6	6.6	7.4	6.7	6.6	7
	9	8.4	11.5	11.9	7.7	9.9	11.4	3.6	6.8	7.9	5.8	7.5	9.4
	AVERAGE	10.37	11.19	12.80	9.10	10.86	12.52	5.70	6.66	8.33	6.63	7.99	10.43
	MAXIMUM	15.4	16.2	19.4	16.8	18.9	24.4	10	13.2	16.5	10.6	15.6	18.8
	MINIMUM	6.7	8.8	8.9	6.5	7.3	6.3	3.6	3.4	4.7	4.5	5.3	7
